# Supplementary material for: Antenatal and Preoperative Factors Associated with 2-Year Outcome of Preterm Newborns with Biventricular Complex Congenital Heart Defects: A 23-Year Cohort Study
Source: Children (Basel). 2025 Dec 30;13(1):49. doi: 10.3390/children13010049 (PMC12839864; doi:10.3390/children13010049)
Supplement: Supplementary file 1 [file children-13-00049-s001.zip]

Archive with 1 entries (1 files):
- children-4033128-supplementary.pdf
